# Supplementary material for: Single versus Multiple Dose Ivermectin Regimen in Onchocerciasis-Infected Persons with Epilepsy Treated with Phenobarbital: A Randomized Clinical Trial in the Democratic Republic of Congo
Source: Pathogens. 2020 Mar 10;9(3):205. doi: 10.3390/pathogens9030205 (PMC7157533; doi:10.3390/pathogens9030205)
Supplement: Supplementary file 1 [file pathogens-09-00205-s001.zip]

Archive with 4 entries (4 files):
- S4 Seizure types.docx
- S1 CONSORT 2010 Checklist_1year.2docFinal.doc
- S2 Clinical Trial_Protocol.docx
- S3 ZIP model.docx
